# Supplementary material for: Multidimensional cell-free DNA fragmentomics enables early detection of breast cancer
Source: Breast Cancer Res. 2025 Dec 9;28:6. doi: 10.1186/s13058-025-02190-8 (PMC12801790; doi:10.1186/s13058-025-02190-8)
Supplement: Supplementary file 3 — Supplementary Material 3 [file 13058_2025_2190_MOESM3_ESM.xlsx]

## Sheet: StackModel
Cancer vs. Healthy(Training)		Actual
		Cancer	Healthy
Predict	Cancer	111	6
	Healthy	8	106
Sensitivity (95%CI)		93.28%(87.29% - 96.55%)
Specificity (95%CI)		94.64%(88.80% - 97.52%)
PPV (95%CI)		94.87%(89.26% - 97.63%)
NPV (95%CI)		92.98%(86.76% - 96.40%)
Accuracy (95%CI)		93.94%(90.09% - 96.36%)
Cancer vs. Healthy(Validation)		Actual
		Cancer	Healthy
Predict	Cancer	82	5
	Healthy	3	74
Sensitivity (95%CI)		96.47%(90.13% - 98.79%)
Specificity (95%CI)		93.67%(86.03% - 97.27%)
PPV (95%CI)		94.25% (87.24% - 97.52%)
NPV (95%CI)		96.10%(89.16% - 98.67%)
Accuracy (95%CI)		95.12%(90.67% - 97.51%)

## Sheet: CNV
Cancer vs. Healthy(Training)		Actual
		Cancer	Healthy
Predict	Cancer	96	6
	Healthy	23	106
Sensitivity (95%CI)		80.67%(72.66% - 86.76%)
Specificity (95%CI)		94.64%(88.80% - 97.52%)
PPV (95%CI)		94.12%(87.76% - 97.28%)
NPV (95%CI)		82.17%(74.67% - 87.82%)
Accuracy (95%CI)		87.45%(82.55% - 91.12%)
Cancer vs. Healthy(Validation)		Actual
		Cancer	Healthy
Predict	Cancer	71	4
	Healthy	14	75
Sensitivity (95%CI)		83.53%(74.23% - 89.93%)
Specificity (95%CI)		94.94%(87.69% - 98.01%)
PPV (95%CI)		94.67%(87.07% - 97.91%)
NPV (95%CI)		84.27%(75.31% - 90.39%)
Accuracy (95%CI)		89.02%(83.32% - 92.94%)

## Sheet: FRAGMA
Cancer vs. Healthy(Training)		Actual
		Cancer	Healthy
Predict	Cancer	86	6
	Healthy	33	106
Sensitivity (95%CI)		72.27%(63.63% - 79.52%)
Specificity (95%CI)		94.64%(88.80% - 97.52%)
PPV (95%CI)		93.48%(86.49% - 96.98%)
NPV (95%CI)		76.26%(68.54% - 82.57%)
Accuracy (95%CI)		83.12%(77.75% - 87.40%)
Cancer vs. Healthy(Validation)		Actual
		Cancer	Healthy
	Cancer	57	5
Predict	Healthy	28	74
Sensitivity (95%CI)		67.06%(56.52% - 76.12%)
Specificity (95%CI)		93.67%(86.03% - 97.27%)
PPV (95%CI)		91.94%(82.47% - 96.51%)
NPV (95%CI)		72.55%(63.19% - 80.27%)
Accuracy (95%CI)		79.88%(73.09% - 85.30%)

## Sheet: FSD
Cancer vs. Healthy(Training)		Actual
		Cancer	Healthy
Predict	Cancer	110	7
	Healthy	9	105
Sensitivity (95%CI)		92.44%(86.25% - 95.97%)
Specificity (95%CI)		93.75%(87.66% - 96.94%)
PPV (95%CI)		94.02%(88.16% - 97.07%)
NPV (95%CI)		92.11%(85.67% - 95.79%)
Accuracy (95%CI)		93.07%(89.05% - 95.69%)
Cancer vs. Healthy(Validation)		Actual
		Cancer	Healthy
	Cancer	82	5
Predict	Healthy	3	74
Sensitivity (95%CI)		96.47%(90.13% - 98.79%)
Specificity (95%CI)		93.67%(86.03% - 97.27%)
PPV (95%CI)		94.25%(87.24% - 97.52%)
NPV (95%CI)		96.10%(89.16% - 98.67%)
Accuracy (95%CI)		95.12%(90.67% - 97.51%)
